# Supplementary material for: Spatial and temporal variability of respiratory syncytial virus disease seasonality in Japan, 2012–2024
Source: Pediatr Int. 2025 Dec 27;68(1):e70307. doi: 10.1111/ped.70307 (PMC12743260; doi:10.1111/ped.70307)
Supplement: Supplementary file 1 — Figure S1. RSV Epidemic curve with finalized thresholds nationwide and by prefecture in Japan, 2012–2024. [file PED-68-e70307-s004.zip]

Archive with 6 entries (6 files):
- ped70307-sup-0006-FigureS1-S6@Supp_Figure1_6_highres.tif
- ped70307-sup-0001-FigureS1.tif
- ped70307-sup-0002-FigureS1-S2@Supp_Figure1_2_highres.tif
- ped70307-sup-0003-FigureS1-S3@Supp_Figure1_3_highres.tif
- ped70307-sup-0004-FigureS1-S4@Supp_Figure1_4_highres.tif
- ped70307-sup-0005-FigureS1-S5@Supp_Figure1_5_highres.tif
