# Supplementary material for: Spatial and temporal variability of respiratory syncytial virus disease seasonality in Japan, 2012–2024
Source: Pediatr Int. 2025 Dec 27;68(1):e70307. doi: 10.1111/ped.70307 (PMC12743260; doi:10.1111/ped.70307)
Supplement: Supplementary file 2 — Figure S2. MEM with their thresholds. [file PED-68-e70307-s005.zip]

Archive with 6 entries (6 files):
- ped70307-sup-0012-FigureS2-S6@Supp_Figure2_6_highres.tif
- ped70307-sup-0007-FigureS2.tif
- ped70307-sup-0008-FigureS2-S2@Supp_Figure2_2_highres.tif
- ped70307-sup-0009-FigureS2-S3@Supp_Figure2_3_highres.tif
- ped70307-sup-0010-FigureS2-S4@Supp_Figure2_4_highres.tif
- ped70307-sup-0011-FigureS2-S5@Supp_Figure2_5_highres.tif
