# Supplementary material for: Spatial and temporal variability of respiratory syncytial virus disease seasonality in Japan, 2012–2024
Source: Pediatr Int. 2025 Dec 27;68(1):e70307. doi: 10.1111/ped.70307 (PMC12743260; doi:10.1111/ped.70307)
Supplement: Supplementary file 3 — Figure S3. Map of Japan showing the minimum and maximum lengths of the epidemic seasons. [file PED-68-e70307-s003.zip]

Archive with 2 entries (2 files):
- ped70307-sup-0014-FigureS3@Supp_Figure3b_highres.tif
- ped70307-sup-0013-FigureS3.tif
