# Supplementary material for: Spatial and temporal variability of respiratory syncytial virus disease seasonality in Japan, 2012–2024
Source: Pediatr Int. 2025 Dec 27;68(1):e70307. doi: 10.1111/ped.70307 (PMC12743260; doi:10.1111/ped.70307)
Supplement: Supplementary file 4 — Figure S4. Cumulative cases per sentinel. [file PED-68-e70307-s002.zip]

Archive with 2 entries (2 files):
- ped70307-sup-0016-FigureS4@Supp_Figure4b_highres.tif
- ped70307-sup-0015-FigureS4.tif
